# Supplementary material for: Genome-wide analysis of annexin gene family in Schrenkiella parvula and Eutrema salsugineum suggests their roles in salt stress response
Source: PLoS One. 2023 Jan 18;18(1):e0280246. doi: 10.1371/journal.pone.0280246 (PMC9847905; doi:10.1371/journal.pone.0280246)
Supplement: S1 Table — (XLSX) [file pone.0280246.s001.xlsx]

## Sheet: S1_Table
	S1_Table. Gene ontology (GO) terms annotation of five motifs in AtAnn, SpAnn and EsAnn proteins ‎which identified by MEME tools.‎
	Motif	Length (aa)	Sequence	GO terms
	1	41	DAJIRILCTRSETQLSAIRQAYQARYGKSLEKDLASETSGD	calcium ion binding ‎‎(GO:0005509)‎ calcium-dependent ‎phospholipid binding ‎‎(GO:0005544)‎
	2	21	VPPPEYDAKVLRKAIKGWGTD	calcium ion binding ‎‎(GO:0005509)‎ calcium-dependent ‎phospholipid binding ‎‎(GO:0005544)‎
	3	21	RKLLVPLVSTFRYDGDEVBMK	_
	4	21	FEKAVMLWTLEPAERDAYLAK	_
	5	11	YKDFLLALLGH	_
