# Supplementary material for: Genome-wide analysis of annexin gene family in Schrenkiella parvula and Eutrema salsugineum suggests their roles in salt stress response
Source: PLoS One. 2023 Jan 18;18(1):e0280246. doi: 10.1371/journal.pone.0280246 (PMC9847905; doi:10.1371/journal.pone.0280246)
Supplement: S2 Table — Analyzed by PlantCARE. (XLSX) [file pone.0280246.s002.XLSX]

## Sheet: S2_Table
	S2_Table. List of cis-acting elements present in AtAnn, SpAnn and EsAnn gene promotors analyzed by ‎PlantCARE.‎
	Annexin	Annexin 1			Annexin 2			Annexin 3				Annexin 4				Annexin5			Annexin 6			Annexin 7		Annexin 8
		AtAnn1	SpAnn1	EsAnn1	AtAnn2	SpAnn2	EsAnn2	AtAnn3	SpAnn3-1	SpAnn3-2	EsAnn3	AtAnn4	SpAnn4-1	SpAnn4-2	EsAnn4	AtAnn5	SpAnn5	EsAnn5	AtAnn6	SpAnn6	EsAnn6	AtAnn7	EsAnn7	AtAnn8	SpAnn8	EsAnn8
	light responsive cis	15	21	14	19	14	20	10	19	13	11	12	17	11	12	10	10	10	10	17	13	17	15	10	7	11
	ABRE(ABA Responsiveness elements)	7	10	3	6	4	5	4	4	3	4	4	4	2	4	2	3	6	0	3	2	4	4	2	0	1
	ABRE3a	0	0	0	0	0	0	1	2	1	1	1	2	0	1	0	0	1	0	0	1	0	0	1	0	1
	ABRE4	0	0	0	0	0	0	1	2	1	1	1	2	0	1	0	0	1	0	0	1	0	0	1	0	1
	LTR(low teprature responsive elements)	0	1	0	0	1	1	0	1	1	1	0	1	1	2	1	1	2	1	0	0	0	2	0	0	0
	MBS(MYB binding site involved in drought induction)	1	0	1	1	0	0	1	1	1	1	3	1	2	1	1	0	0	1	1	2	2	1	2	0	0
	DRE1 (dehydration responsive elements)	1	2	1	0	0	0	0	0	0	0	0	0	0	0	0	0	0	0	0	0	0	0	0	0	0
	MYB	5	6	8	1	2	4	5	5	5	3	4	5	5	2	2	2	3	2	4	3	2	4	1	1	4
	Myb	1	2	2	2	1	3	1	5	1	2	3	4	3	2	3	1	1	2	1	2	4	3	5	0	0
	MYC	1	2	3	3	1	3	10	6	6	8	12	6	5	8	4	2	9	7	2	3	2	1	6	7	5
	Myc	1	0	2	1	0	1	0	1	0	2	0	1	0	3	0	1	0	0	1	1	0	1	0	0	1
	STRE(stress responsive elements)	1	1	0	2	3	2	0	0	4	1	1	0	3	1	1	2	1	1	1	1	0	1	2	0	0
	TC-rich repeats (cis-acting element involved in defense and stress responsiveness)	1	0	1	2	1	2	0	1	0	2	0	0	0	0	0	0	0	0	0	0	1	0	0	0	1
	as-1 (pathogen-induced cis-regulatory elements)	3	1	0	1	3	1	3	3	4	2	1	3	3	2	1	2	5	0	0	0	1	4	0	4	2
	ERE (elicitor responsive elements)	2	2	0	1	1	1	5	0	3	0	3	0	2	0	0	0	0	3	2	0	0	2	0	0	1
	ARE (cis-acting regulatory element essential for the anaerobic induction)	0	1	2	3	1	0	4	6	1	3	6	9	4	5	4	4	5	3	6	2	2	4	2	2	3
	WUN-motif (wound-responsive element)	0	0	1	0	3	1	2	0	0	0	1	0	1	0	0	0	0	3	6	2	1	0	0	0	0
	TCA-element(cis-acting element involved in salicylic acid responsiveness)	0	1	0	0	0	2	0	1	1	1	0	1	0	1	1	2	0	1	1	1	0	0	1	1	1
	TCA(salicylic acid-responsive element)	1	0	1	1	5	1	0	0	0	1	0	0	0	1	0	1	2	1	1	0	1	2	0	1	0
	SARE (cis-acting element involved in salicylic acid responsiveness)	1	0	0	0	0	0	0	0	0	0	0	0	0	0	0	0	0	0	0	0	0	0	0	0	0
	TGA-element(auxin-responsive element)	1	1	1	2	1	3	0	1	1	2	0	1	3	2	1	1	0	0	0	0	1	1	1	1	1
	TGA-box (part of an auxin-responsive element)	0	0	0	0	0	0	1	1	1	0	1	1	0	0	0	0	0	0	0	0	0	0	0	0	0
	AuxRR-core (cis-acting regulatory element involved in auxin responsiveness)	0	0	0	0	0	0	1	0	0	1	1	0	0	1	0	0	0	0	0	0	1	0	0	0	0
	CGTCA-motif (cis-acting regulatory element involved in the MeJA-responsiveness)	3	1	0	1	3	1	3	3	4	2	1	3	3	2	1	2	5	2	1	0	1	4	0	4	2
	TGACG-motif (cis-acting regulatory element involved in the MeJA-responsiveness)	3	1	0	1	3	1	3	3	4	2	1	3	3	2	1	2	5	2	1	0	1	4	0	4	2
	TATC-box (cis-acting element involved in gibberellin-responsiveness)	1	0	0	1	0	0	0	0	0	0	0	0	0	0	0	0	0	1	1	0	0	0	0	0	1
	GARE-motif (gibberellin-responsive element)	2	0	0	0	0	0	0	1	0	0	0	1	0	0	2	0	0	0	2	1	0	1	0	0	0
	P-box (gibberellin-responsive element)	2	1	0	0	0	0	0	0	0	1	0	0	0	1	0	2	1	0	0	0	0	0	0	1	0
	Total	53	54	40	48	47	52	55	66	55	52	56	65	51	54	35	38	57	40	51	35	41	54	34	33	38
