# Supplementary material for: Genome-wide analysis of annexin gene family in Schrenkiella parvula and Eutrema salsugineum suggests their roles in salt stress response
Source: PLoS One. 2023 Jan 18;18(1):e0280246. doi: 10.1371/journal.pone.0280246 (PMC9847905; doi:10.1371/journal.pone.0280246)
Supplement: S3 Table — (XLSX) [file pone.0280246.s003.XLSX]

## Sheet: S3_Table
	S3_Table. List of TF binding sites in AtAnn, SpAnn and EsAnn gene promotors.‎
		Annexin1			Annexin 2			Annexin 3				Annexin 4				Annexin 5			Annexin 6			Annexin 7		Annexin 8
		AtAnn1	SpAnn 1	EsAnn1	AtAnn2	SpAnn 2	EsAnn2	AtAnn3	SpAnn 3-1	SpAnn 3-2	EsAnn3	AtAnn4	SpAnn 4-1	SpAnn 4-2	EsAnn4	AtAnn5	SpAnn 5	EsAnn5	AtAnn6	SpAnn 6	EsAnn6	AtAnn7	EsAnn7	AtAnn8	SpAnn 8	EsAnn8
	AP2	7	0	1	0	0	0	6	2	0	3	0	0	1	0	0	1	0	0	1	0	0	1	0	8	1
	ERF	0	5	0	0	0	0	0	0	0	0	0	0	0	0	58	0	1	0	0	0	0	0	0	1	0
	BBR-BPC	0	0	3	0	0	0	32	9	0	28	0	0	0	0	0	0	0	0	0	0	3	0	0	17	10
	C2H2	0	0	0	0	0	0	0	0	0	0	0	0	0	0	1	1	0	0	0	0	0	0	0	0	0
	Dof	4	0	13	1	3	0	2	0	2	8	0	2	8	1	0	2	1	0	1	11	3	1	0	14	0
	GATA	0	0	0	1	28	2	0	0	0	0	0	0	0	0	8	0	14	3	0	0	1	0	0	0	0
	MIKC_MADS	7	0	6	0	0	0	8	3	1	9	2	0	1	0	1	1	0	0	0	0	1	0	1	10	3
	MYB	0	0	2	1	1	1	0	0	0	0	0	0	0	0	3	0	17	0	0	0	1	2	0	0	0
	bZIP	2	1	2	0	0	0	0	0	0	0	0	0	0	0	0	0	1	0	0	0	0	0	0	0	0
	B3	11	0	0	0	0	4	0	1	1	0	0	0	0	0	0	0	7	0	0	0	0	5	2	0	0
	WRKY	0	0	0	0	0	0	0	1	0	0	0	1	2	0	2	0	2	0	0	0	0	0	0	0	0
	GeBP	0	0	0	1	1	1	0	0	0	0	0	0	0	0	0	0	0	0	0	0	1	1	0	0	0
	GRAS	0	0	3	0	0	0	5	1	0	2	0	0	0	0	0	0	0	0	0	0	0	0	1	2	1
	bHLH	0	0	1	0	6	6	0	0	0	0	0	0	0	0	5	0	6	0	0	0	0	4	0	0	0
	LBD	0	1	0	0	0	0	0	0	0	0	0	0	0	0	4	0	1	0	0	5	0	0	0	1	0
	FAR1	0	0	0	0	0	0	0	0	0	0	0	0	0	0	1	0	2	0	0	0	0	0	0	0	0
	C3H	0	0	0	0	0	1	0	0	0	0	0	0	0	0	0	0	0	0	0	0	0	0	0	0	0
	NAC	0	1	0	0	0	0	0	0	0	0	0	0	0	0	0	0	1	0	0	0	0	0	0	0	0
	ZF-HD	0	1	0	0	0	0	0	0	0	0	0	0	0	0	0	0	0	0	0	0	0	0	0	0	0
	Total	31	9	31	4	39	15	53	17	4	50	2	3	12	1	83	5	53	3	2	16	10	14	4	53	15
