# Supplementary material for: Genome-wide analysis of annexin gene family in Schrenkiella parvula and Eutrema salsugineum suggests their roles in salt stress response
Source: PLoS One. 2023 Jan 18;18(1):e0280246. doi: 10.1371/journal.pone.0280246 (PMC9847905; doi:10.1371/journal.pone.0280246)
Supplement: S4 Table — (XLSX) [file pone.0280246.s004.XLSX]

## Sheet: S4_Table
	S4_Table. Ka/Ks ratios of the Ann genes.
	Seq 1	Seq 2	SynDif	SynPos	Ks	NSynDif	NSynPos	Ka	ka/ks
	AtAnn1	AtAnn2	7.00	15.25	0.7101	5.00	50.75	0.1056	0.148711
		AtAnn3	9.50	15.75	1.2231	8.50	50.25	0.1917	0.156733
		AtAnn4	10.50	15.17	1.9237	8.50	50.83	0.1892	0.0983521
		AtAnn5	11.17	15.08	3.2634	9.83	50.92	0.2233	0.0684256
		AtAnn6	1.00	14.83	0.0706	2.00	51.17	0.0401	0.567989
		AtAnn7	1.00	14.83	0.0706	2.00	51.17	0.0401	0.567989
		AtAnn8	5.50	15.17	0.4955	11.50	50.83	0.2693	0.543491
		SpAnn1	7.50	14.17	0.9178	5.50	51.83	0.1144	0.124646
		SpAnn2	8.00	14.92	0.9417	3.00	51.08	0.0612	0.0649888
		SpAnn3-1	6.50	15.75	0.5993	6.50	50.25	0.142	0.236943
		SpAnn3-2	6.50	15.75	0.5993	6.50	50.25	0.142	0.236943
		SpAnn4-1	11.50	15.25	n.a.	9.50	50.75	0.2154	#VALUE!
		SpAnn4-2	11.50	15.33	n.a.	8.50	50.67	0.1899	#VALUE!
		SpAnn5	10.17	14.67	1.9352	11.83	51.33	0.2754	0.142311
		SpAnn6	3.00	14.75	0.2373	2.00	51.25	0.0401	0.168984
		SpAnn7	2.00	14.50	0.1524	2.00	51.50	0.0399	0.261811
		SpAnn8	7.50	16.00	0.7356	10.50	50.00	0.2464	0.334965
		EsAnn1	9.50	14.17	1.6841	8.50	51.83	0.185	0.109851
		EsAnn2	8.00	14.58	0.986	4.00	51.42	0.0821	0.0832657
		EsAnn3	8.50	15.75	0.9536	6.50	50.25	0.142	0.148909
		EsAnn4	9.50	15.58	1.2568	9.50	50.42	0.217	0.172661
		EsAnn5	6.17	14.58	0.6223	10.83	51.42	0.2473	0.397397
		EsAnn6	4.00	14.83	0.3342	2.00	51.17	0.0401	0.119988
		EsAnn7	0.00	14.67	0	0.00	51.33	0	#DIV/0!
		EsAnn8	8.50	15.25	1.0195	4.50	50.75	0.0944	0.0925944
	AtAnn2	AtAnn3	10.17	16.33	1.3287	10.83	49.67	0.2577	0.193949
		AtAnn4	7.50	15.75	0.7557	8.50	50.25	0.1917	0.253672
		AtAnn5	8.67	15.67	1.0034	11.33	50.33	0.2677	0.266793
		AtAnn6	6.00	15.42	0.5488	3.00	50.58	0.0618	0.112609
		AtAnn7	8.00	15.42	0.883	4.00	50.58	0.0836	0.0946772
		AtAnn8	7.50	15.75	0.7557	10.50	50.25	0.2449	0.32407
		SpAnn1	5.50	14.75	0.5156	6.50	51.25	0.1389	0.269395
		SpAnn2	1.00	15.50	0.0675	4.00	50.50	0.0837	1.24
		SpAnn3-1	6.50	16.33	0.5672	8.50	49.67	0.1943	0.34256
		SpAnn3-2	6.50	16.33	0.5672	8.50	49.67	0.1943	0.34256
		SpAnn4-1	11.50	15.83	2.5914	10.50	50.17	0.2454	0.0946978
		SpAnn4-2	11.50	15.92	2.4798	9.50	50.08	0.2187	0.0881926
		SpAnn5	7.67	15.25	0.8322	13.33	50.75	0.3234	0.388609
		SpAnn6	4.00	15.33	0.3206	3.00	50.67	0.0617	0.192452
		SpAnn7	6.00	15.08	0.5669	4.00	50.92	0.083	0.14641
		SpAnn8	9.00	16.58	0.9645	9.00	49.42	0.2086	0.216278
		EsAnn1	7.50	14.75	0.8498	9.50	51.25	0.2129	0.25053
		EsAnn2	1.00	15.17	0.069	3.00	50.83	0.0615	0.891304
		EsAnn3	7.50	16.33	0.7105	5.50	49.67	0.1198	0.168614
		EsAnn4	8.50	16.17	0.9056	9.50	49.83	0.22	0.242933
		EsAnn5	6.67	15.17	0.6616	11.33	50.83	0.2646	0.39994
		EsAnn6	3.00	15.42	0.2253	3.00	50.58	0.0618	0.274301
		EsAnn7	7.00	15.25	0.7101	5.00	50.75	0.1056	0.148711
		EsAnn8	8.50	15.83	0.9435	5.50	50.17	0.1185	0.125596
	AtAnn3	AtAnn4	9.00	16.25	1.0059	12.00	49.75	0.291	0.289293
		AtAnn5	11.33	16.17	2.0467	15.67	49.83	0.4075	0.199101
		AtAnn6	9.50	15.92	1.1915	8.50	50.08	0.1924	0.161477
		AtAnn7	10.50	15.92	1.5876	9.50	50.08	0.2187	0.137755
		AtAnn8	5.50	16.25	0.4501	14.50	49.75	0.369	0.819818
		SpAnn1	11.00	15.25	2.4477	12.00	50.75	0.284	0.116027
		SpAnn2	9.50	16.00	1.1765	8.50	50.00	0.1928	0.163876
		SpAnn3-1	4.00	16.83	0.2858	4.00	49.17	0.0861	0.30126
		SpAnn3-2	4.00	16.83	0.2858	4.00	49.17	0.0861	0.30126
		SpAnn4-1	9.00	16.33	0.9952	11.00	49.67	0.2625	0.263766
		SpAnn4-2	9.00	16.42	0.9847	12.00	49.58	0.2922	0.29674
		SpAnn5	10.17	15.75	1.4782	14.83	50.25	0.3751	0.253755
		SpAnn6	10.50	15.83	1.617	8.50	50.17	0.1921	0.1188
		SpAnn7	9.50	15.58	1.2568	10.50	50.42	0.244	0.194144
		SpAnn8	6.50	17.08	0.5309	13.50	48.92	0.3441	0.648145
		EsAnn1	10.00	15.25	1.5555	14.00	50.75	0.3439	0.221086
		EsAnn2	9.17	15.67	1.1361	9.83	50.33	0.2263	0.19919
		EsAnn3	7.00	16.83	0.6063	6.00	49.17	0.1332	0.219693
		EsAnn4	7.00	16.67	0.6157	13.00	49.33	0.3246	0.527205
		EsAnn5	8.67	15.67	1.0034	16.33	50.33	0.4251	0.42366
		EsAnn6	8.50	15.92	0.9337	8.50	50.08	0.1924	0.206062
		EsAnn7	9.50	15.75	1.2231	8.50	50.25	0.1917	0.156733
		EsAnn8	8.50	16.33	0.8878	7.50	49.67	0.1686	0.189908
	AtAnn4	AtAnn5	9.17	15.58	1.1504	11.83	50.42	0.2815	0.244697
		AtAnn6	9.50	15.33	1.3119	8.50	50.67	0.1899	0.144752
		AtAnn7	9.50	15.33	1.3119	8.50	50.67	0.1899	0.144752
		AtAnn8	10.00	15.67	1.4282	16.00	50.33	0.4135	0.289525
		SpAnn1	9.50	14.67	1.4943	11.50	51.33	0.2661	0.178077
		SpAnn2	6.50	15.42	0.6194	7.50	50.58	0.1652	0.26671
		SpAnn3-1	5.50	16.25	0.4501	11.50	49.75	0.2764	0.614086
		SpAnn3-2	5.50	16.25	0.4501	11.50	49.75	0.2764	0.614086
		SpAnn4-1	6.00	15.75	0.5319	3.00	50.25	0.0622	0.116939
		SpAnn4-2	6.00	15.83	0.5278	2.00	50.17	0.041	0.0776809
		SpAnn5	9.17	15.17	1.2294	10.83	50.83	0.2507	0.203921
		SpAnn6	9.50	15.25	1.3316	8.50	50.75	0.1895	0.14231
		SpAnn7	9.50	15.00	1.3956	10.50	51.00	0.2407	0.172471
		SpAnn8	10.00	16.50	1.238	14.00	49.50	0.355	0.286753
		EsAnn1	10.50	14.67	2.3183	12.50	51.33	0.2944	0.12699
		EsAnn2	6.50	15.08	0.641	8.50	50.92	0.1888	0.29454
		EsAnn3	5.00	16.25	0.3961	10.00	49.75	0.234	0.59076
		EsAnn4	5.00	16.08	0.4015	1.00	49.92	0.0203	0.0505604
		EsAnn5	8.17	15.08	0.9599	11.83	50.92	0.2782	0.289822
		EsAnn6	7.50	15.33	0.792	8.50	50.67	0.1899	0.239773
		EsAnn7	10.50	15.17	1.9237	8.50	50.83	0.1892	0.0983521
		EsAnn8	9.00	15.75	1.0763	9.00	50.25	0.2047	0.190189
	AtAnn5	AtAnn6	10.17	15.25	1.6479	9.83	50.75	0.2242	0.136052
		AtAnn7	12.17	15.25	n.a.	9.83	50.75	0.2242	#VALUE!
		AtAnn8	9.00	15.58	1.1024	13.00	50.42	0.316	0.286647
		SpAnn1	7.83	14.58	0.9446	10.17	51.42	0.2295	0.24296
		SpAnn2	8.17	15.33	0.9288	6.83	50.67	0.1487	0.160099
		SpAnn3-1	9.33	16.17	1.1015	13.67	49.83	0.3414	0.309941
		SpAnn3-2	9.33	16.17	1.1015	13.67	49.83	0.3414	0.309941
		SpAnn4-1	12.17	15.67	n.a.	12.83	50.33	0.3116	#VALUE!
		SpAnn4-2	12.17	15.75	n.a.	11.83	50.25	0.2826	#VALUE!
		SpAnn5	3.00	15.08	0.2311	3.00	50.92	0.0614	0.265686
		SpAnn6	10.17	15.17	1.6816	9.83	50.83	0.2237	0.133028
		SpAnn7	10.17	14.92	1.7956	11.83	51.08	0.2771	0.154322
		SpAnn8	8.50	16.42	0.8792	12.50	49.58	0.3073	0.349522
		EsAnn1	9.67	14.58	1.6144	11.33	51.42	0.261	0.16167
		EsAnn2	7.67	15.00	0.8581	8.33	51.00	0.1843	0.214777
		EsAnn3	10.33	16.17	1.4341	11.67	49.83	0.2806	0.195663
		EsAnn4	11.17	16.00	2.0004	12.83	50.00	0.3142	0.157069
		EsAnn5	6.00	15.00	0.5716	3.00	51.00	0.0613	0.107243
		EsAnn6	8.17	15.25	0.9389	9.83	50.75	0.2242	0.23879
		EsAnn7	11.17	15.08	3.2634	9.83	50.92	0.2233	0.0684256
		EsAnn8	7.67	15.67	0.7927	10.33	50.33	0.2399	0.302637
	AtAnn6	AtAnn7	2.00	15.00	0.1468	4.00	51.00	0.0828	0.564033
		AtAnn8	6.50	15.33	0.6247	11.50	50.67	0.2703	0.432688
		SpAnn1	7.50	14.33	0.8972	5.50	51.67	0.1148	0.127954
		SpAnn2	7.00	15.08	0.7233	3.00	50.92	0.0614	0.0848887
		SpAnn3-1	6.50	15.92	0.5898	6.50	50.08	0.1425	0.241607
		SpAnn3-2	6.50	15.92	0.5898	6.50	50.08	0.1425	0.241607
		SpAnn4-1	11.50	15.42	3.9153	9.50	50.58	0.2162	0.0552193
		SpAnn4-2	11.50	15.50	3.3995	8.50	50.50	0.1906	0.0560671
		SpAnn5	9.17	14.83	1.3028	11.83	51.17	0.2765	0.212235
		SpAnn6	2.00	14.92	0.1477	0.00	51.08	0	0
		SpAnn7	1.00	14.67	0.0715	2.00	51.33	0.04	0.559441
		SpAnn8	8.50	16.17	0.9056	10.50	49.83	0.2474	0.273189
		EsAnn1	9.50	14.33	1.6138	8.50	51.67	0.1857	0.11507
		EsAnn2	7.00	14.75	0.7513	4.00	51.25	0.0824	0.109677
		EsAnn3	8.50	15.92	0.9337	6.50	50.08	0.1425	0.152619
		EsAnn4	9.50	15.75	1.2231	9.50	50.25	0.2178	0.178072
		EsAnn5	7.17	14.75	0.7827	9.83	51.25	0.2216	0.283123
		EsAnn6	3.00	15.00	0.2326	0.00	51.00	0	0
		EsAnn7	1.00	14.83	0.0706	2.00	51.17	0.0401	0.567989
		EsAnn8	7.50	15.42	0.7845	4.50	50.58	0.0947	0.120714
	AtAnn7	AtAnn8	6.00	15.33	0.5532	10.00	50.67	0.229	0.413955
		SpAnn1	8.50	14.33	1.173	5.50	51.67	0.1148	0.0978687
		SpAnn2	9.00	15.08	1.1907	3.00	50.92	0.0614	0.0515663
		SpAnn3-1	7.50	15.92	0.7422	7.50	50.08	0.167	0.225007
		SpAnn3-2	7.50	15.92	0.7422	7.50	50.08	0.167	0.225007
		SpAnn4-1	10.50	15.42	1.7904	9.50	50.58	0.2162	0.120755
		SpAnn4-2	10.50	15.50	1.7515	8.50	50.50	0.1906	0.108821
		SpAnn5	11.17	14.83	n.a.	11.83	51.17	0.2765	#VALUE!
		SpAnn6	4.00	14.92	0.3318	4.00	51.08	0.0827	0.249247
		SpAnn7	3.00	14.67	0.2388	2.00	51.33	0.04	0.167504
		SpAnn8	7.50	16.17	0.7228	8.50	49.83	0.1935	0.267709
		EsAnn1	9.50	14.33	1.6138	8.50	51.67	0.1857	0.11507
		EsAnn2	9.00	14.75	1.2597	3.00	51.25	0.0609	0.0483448
		EsAnn3	8.50	15.92	0.9337	6.50	50.08	0.1425	0.152619
		EsAnn4	8.50	15.75	0.9536	9.50	50.25	0.2178	0.228398
		EsAnn5	7.17	14.75	0.7827	10.83	51.25	0.2483	0.317235
		EsAnn6	5.00	15.00	0.4408	4.00	51.00	0.0828	0.18784
		EsAnn7	1.00	14.83	0.0706	2.00	51.17	0.0401	0.567989
		EsAnn8	8.50	15.42	0.9964	4.50	50.58	0.0947	0.0950422
	AtAnn8	SpAnn1	7.50	14.67	0.8588	14.50	51.33	0.3545	0.412785
		SpAnn2	9.00	15.42	1.1301	11.00	50.58	0.2568	0.227237
		SpAnn3-1	7.00	16.25	0.6406	13.00	49.75	0.3213	0.501561
		SpAnn3-2	7.00	16.25	0.6406	13.00	49.75	0.3213	0.501561
		SpAnn4-1	8.00	15.75	0.8482	17.00	50.25	0.4498	0.530299
		SpAnn4-2	8.00	15.83	0.8399	16.00	50.17	0.4154	0.494583
		SpAnn5	9.00	15.17	1.1748	15.00	50.83	0.375	0.319203
		SpAnn6	8.50	15.25	1.0195	11.50	50.75	0.2698	0.26464
		SpAnn7	6.50	15.00	0.6467	11.50	51.00	0.2682	0.414721
		SpAnn8	1.50	16.50	0.0969	3.50	49.50	0.0743	0.76677
		EsAnn1	6.00	14.67	0.5913	15.00	51.33	0.3702	0.626078
		EsAnn2	8.50	15.08	1.0439	11.50	50.92	0.2687	0.2574
		EsAnn3	8.00	16.25	0.8012	10.00	49.75	0.234	0.292062
		EsAnn4	8.50	16.08	0.9147	15.50	49.92	0.4009	0.438286
		EsAnn5	7.00	15.08	0.7233	14.00	50.92	0.3425	0.473524
		EsAnn6	5.50	15.33	0.4879	11.50	50.67	0.2703	0.554007
		EsAnn7	5.50	15.17	0.4955	11.50	50.83	0.2693	0.543491
		EsAnn8	4.50	15.75	0.3597	7.50	50.25	0.1664	0.462608
	SpAnn1	SpAnn2	6.50	14.42	0.6894	3.50	51.58	0.0711	0.103133
		SpAnn3-1	7.00	15.25	0.7101	10.00	50.75	0.2286	0.321926
		SpAnn3-2	7.00	15.25	0.7101	10.00	50.75	0.2286	0.321926
		SpAnn4-1	11.17	14.75	n.a.	11.83	51.25	0.276	#VALUE!
		SpAnn4-2	11.00	14.83	3.3665	11.00	51.17	0.2533	0.0752413
		SpAnn5	6.83	14.17	0.7728	14.17	51.83	0.3399	0.439829
		SpAnn6	7.50	14.25	0.9074	5.50	51.75	0.1146	0.126295
		SpAnn7	7.50	14.00	0.9396	6.50	52.00	0.1367	0.145487
		SpAnn8	9.00	15.50	1.1161	13.00	50.50	0.3153	0.282502
		EsAnn1	2.00	13.67	0.1628	3.00	52.33	0.0596	0.366093
		EsAnn2	6.50	14.08	0.7166	4.50	51.92	0.0921	0.128524
		EsAnn3	8.00	15.25	0.9016	9.00	50.75	0.2023	0.224379
		EsAnn4	9.50	15.08	1.3734	11.50	50.92	0.2687	0.195646
		EsAnn5	7.83	14.08	1.015	11.17	51.92	0.2535	0.249754
		EsAnn6	6.50	14.33	0.696	5.50	51.67	0.1148	0.164943
		EsAnn7	7.50	14.17	0.9178	5.50	51.83	0.1144	0.124646
		EsAnn8	7.00	14.75	0.7513	7.00	51.25	0.1508	0.200719
	SpAnn2	SpAnn3-1	5.50	16.00	0.4598	6.50	50.00	0.1428	0.31057
		SpAnn3-2	5.50	16.00	0.4598	6.50	50.00	0.1428	0.31057
		SpAnn4-1	10.50	15.50	1.7515	8.50	50.50	0.1906	0.108821
		SpAnn4-2	10.50	15.58	1.715	7.50	50.42	0.1658	0.0966764
		SpAnn5	7.17	14.92	0.7675	10.83	51.08	0.2493	0.324821
		SpAnn6	5.00	15.00	0.4408	3.00	51.00	0.0613	0.139065
		SpAnn7	7.00	14.75	0.7513	5.00	51.25	0.1045	0.139092
		SpAnn8	8.50	16.25	0.8966	9.50	49.75	0.2204	0.245818
		EsAnn1	8.50	14.42	1.1568	6.50	51.58	0.138	0.119295
		EsAnn2	0.00	14.83	0	1.00	51.17	0.0198	#DIV/0!
		EsAnn3	6.50	16.00	0.5851	5.50	50.00	0.119	0.203384
		EsAnn4	7.50	15.83	0.7489	8.50	50.17	0.1921	0.25651
		EsAnn5	6.17	14.83	0.6061	9.83	51.17	0.222	0.366276
		EsAnn6	4.00	15.08	0.3272	3.00	50.92	0.0614	0.187653
		EsAnn7	8.00	14.92	0.9417	3.00	51.08	0.0612	0.0649888
		EsAnn8	7.50	15.50	0.7771	3.50	50.50	0.0727	0.093553
	SpAnn3-1	SpAnn3-2	0.00	16.83	0	0.00	49.17	0	#DIV/0!
		SpAnn4-1	10.50	16.33	1.4594	12.50	49.67	0.3066	0.210086
		SpAnn4-2	10.50	16.42	1.4369	10.50	49.58	0.2488	0.173151
		SpAnn5	8.17	15.75	0.8817	12.83	50.25	0.3122	0.354089
		SpAnn6	7.50	15.83	0.7489	6.50	50.17	0.1422	0.189878
		SpAnn7	6.50	15.58	0.6092	8.50	50.42	0.191	0.313526
		SpAnn8	8.00	17.08	0.7344	12.00	48.92	0.2971	0.404548
		EsAnn1	8.00	15.25	0.9016	12.00	50.75	0.284	0.314996
		EsAnn2	5.50	15.67	0.4735	7.50	50.33	0.1661	0.350792
		EsAnn3	3.00	16.83	0.2035	4.00	49.17	0.0861	0.423096
		EsAnn4	7.50	16.67	0.6872	11.50	49.33	0.2792	0.406286
		EsAnn5	6.67	15.67	0.6284	14.33	50.33	0.3582	0.570019
		EsAnn6	5.50	15.92	0.4632	6.50	50.08	0.1425	0.307642
		EsAnn7	6.50	15.75	0.5993	6.50	50.25	0.142	0.236943
		EsAnn8	8.00	16.33	0.794	7.00	49.67	0.1561	0.196599
	SpAnn3-2	SpAnn4-1	10.50	16.33	1.4594	12.50	49.67	0.3066	0.210086
		SpAnn4-2	10.50	16.42	1.4369	10.50	49.58	0.2488	0.173151
		SpAnn5	8.17	15.75	0.8817	12.83	50.25	0.3122	0.354089
		SpAnn6	7.50	15.83	0.7489	6.50	50.17	0.1422	0.189878
		SpAnn7	6.50	15.58	0.6092	8.50	50.42	0.191	0.313526
		SpAnn8	8.00	17.08	0.7344	12.00	48.92	0.2971	0.404548
		EsAnn1	8.00	15.25	0.9016	12.00	50.75	0.284	0.314996
		EsAnn2	5.50	15.67	0.4735	7.50	50.33	0.1661	0.350792
		EsAnn3	3.00	16.83	0.2035	4.00	49.17	0.0861	0.423096
		EsAnn4	7.50	16.67	0.6872	11.50	49.33	0.2792	0.406286
		EsAnn5	6.67	15.67	0.6284	14.33	50.33	0.3582	0.570019
		EsAnn6	5.50	15.92	0.4632	6.50	50.08	0.1425	0.307642
		EsAnn7	6.50	15.75	0.5993	6.50	50.25	0.142	0.236943
		EsAnn8	8.00	16.33	0.794	7.00	49.67	0.1561	0.196599
	SpAnn4-1	SpAnn4-2	0.00	15.92	0	3.00	50.08	0.0624	#DIV/0!
		SpAnn5	12.17	15.25	n.a.	11.83	50.75	0.2793	#VALUE!
		SpAnn6	11.50	15.33	n.a.	9.50	50.67	0.2158	#VALUE!
		SpAnn7	11.50	15.08	n.a.	11.50	50.92	0.2687	#VALUE!
		SpAnn8	8.00	16.58	0.773	15.00	49.42	0.389	0.503234
		EsAnn1	10.17	14.75	1.8852	12.83	51.25	0.3047	0.161627
		EsAnn2	10.50	15.17	1.9237	9.50	50.83	0.2149	0.111712
		EsAnn3	10.00	16.33	1.2709	12.00	49.67	0.2916	0.229444
		EsAnn4	4.00	16.17	0.3002	4.00	49.83	0.0849	0.282811
		EsAnn5	12.17	15.17	n.a.	12.83	50.83	0.3078	#VALUE!
		EsAnn6	9.50	15.42	1.2929	9.50	50.58	0.2162	0.167221
		EsAnn7	11.50	15.25	n.a.	9.50	50.75	0.2154	#VALUE!
		EsAnn8	8.00	15.83	0.8399	9.00	50.17	0.205	0.244077
	SpAnn4-2	SpAnn5	12.17	15.33	n.a.	10.83	50.67	0.2517	#VALUE!
		SpAnn6	11.50	15.42	3.9153	8.50	50.58	0.1903	0.0486042
		SpAnn7	11.50	15.17	n.a.	10.50	50.83	0.2416	#VALUE!
		SpAnn8	8.00	16.67	0.7662	14.00	49.33	0.3566	0.465414
		EsAnn1	10.00	14.83	1.7186	12.00	51.17	0.2812	0.163622
		EsAnn2	10.50	15.25	1.8761	8.50	50.75	0.1895	0.101007
		EsAnn3	10.00	16.42	1.2542	11.00	49.58	0.263	0.209695
		EsAnn4	4.00	16.25	0.2984	1.00	49.75	0.0204	0.0683646
		EsAnn5	12.17	15.25	n.a.	11.83	50.75	0.2793	#VALUE!
		EsAnn6	9.50	15.50	1.2745	8.50	50.50	0.1906	0.149549
		EsAnn7	11.50	15.33	n.a.	8.50	50.67	0.1899	#VALUE!
		EsAnn8	8.00	15.92	0.8319	9.00	50.08	0.2054	0.246905
	SpAnn5	SpAnn6	8.17	14.75	1.0052	11.83	51.25	0.276	0.274572
		SpAnn7	9.17	14.50	1.3882	13.83	51.50	0.3325	0.239519
		SpAnn8	8.50	16.00	0.9241	14.50	50.00	0.3666	0.39671
		EsAnn1	8.67	14.17	1.2683	15.33	51.83	0.3762	0.296618
		EsAnn2	6.67	14.58	0.7053	12.33	51.42	0.2891	0.409896
		EsAnn3	10.17	15.75	1.4782	10.83	50.25	0.2542	0.171966
		EsAnn4	11.17	15.58	2.3331	11.83	50.42	0.2815	0.120655
		EsAnn5	4.00	14.58	0.3414	3.00	51.42	0.0607	0.177797
		EsAnn6	8.17	14.83	0.9934	11.83	51.17	0.2765	0.278337
		EsAnn7	10.17	14.67	1.9352	11.83	51.33	0.2754	0.142311
		EsAnn8	7.67	15.25	0.8322	12.33	50.75	0.2937	0.35292
	SpAnn6	SpAnn7	3.00	14.58	0.2404	2.00	51.42	0.0399	0.165973
		SpAnn8	10.50	16.08	1.5329	10.50	49.92	0.2469	0.161067
		EsAnn1	9.50	14.25	1.6479	8.50	51.75	0.1854	0.112507
		EsAnn2	5.00	14.67	0.4546	4.00	51.33	0.0823	0.181038
		EsAnn3	9.50	15.83	1.2071	6.50	50.17	0.1422	0.117803
		EsAnn4	9.50	15.67	1.2397	9.50	50.33	0.2174	0.175365
		EsAnn5	7.17	14.67	0.7906	9.83	51.33	0.2212	0.279788
		EsAnn6	3.00	14.92	0.2341	0.00	51.08	0	0
		EsAnn7	3.00	14.75	0.2373	2.00	51.25	0.0401	0.168984
		EsAnn8	9.50	15.33	1.3119	4.50	50.67	0.0945	0.0720329
	SpAnn7	SpAnn8	8.50	15.83	0.9435	10.50	50.17	0.2454	0.260095
		EsAnn1	9.50	14.00	1.7635	9.50	52.00	0.2094	0.118741
		EsAnn2	7.00	14.42	0.7818	5.00	51.58	0.1038	0.132771
		EsAnn3	8.50	15.58	0.9745	8.50	50.42	0.191	0.195998
		EsAnn4	9.50	15.42	1.2929	11.50	50.58	0.2709	0.209529
		EsAnn5	7.17	14.42	0.8153	11.83	51.58	0.2738	0.335827
		EsAnn6	3.00	14.67	0.2388	2.00	51.33	0.04	0.167504
		EsAnn7	2.00	14.50	0.1524	2.00	51.50	0.0399	0.261811
		EsAnn8	7.50	15.08	0.8157	6.50	50.92	0.1399	0.171509
	SpAnn8	EsAnn1	8.00	15.50	0.874	14.00	50.50	0.3461	0.395995
		EsAnn2	8.00	15.92	0.8319	10.00	50.08	0.2322	0.27912
		EsAnn3	8.00	17.08	0.7344	11.00	48.92	0.2673	0.363971
		EsAnn4	8.50	16.92	0.8314	13.50	49.08	0.3426	0.412076
		EsAnn5	6.50	15.92	0.5898	13.50	50.08	0.334	0.566294
		EsAnn6	7.50	16.17	0.7228	10.50	49.83	0.2474	0.34228
		EsAnn7	7.50	16.00	0.7356	10.50	50.00	0.2464	0.334965
		EsAnn8	3.00	16.58	0.207	6.00	49.42	0.1325	0.640097
	EsAnn1	EsAnn2	8.50	14.08	1.225	7.50	51.92	0.1605	0.13102
		EsAnn3	8.00	15.25	0.9016	12.00	50.75	0.284	0.314996
		EsAnn4	10.50	15.08	1.9752	12.50	50.92	0.2974	0.150567
		EsAnn5	9.67	14.08	1.8505	12.33	51.92	0.2857	0.154391
		EsAnn6	8.50	14.33	1.173	8.50	51.67	0.1857	0.158312
		EsAnn7	9.50	14.17	1.6841	8.50	51.83	0.185	0.109851
		EsAnn8	6.00	14.75	0.5863	10.00	51.25	0.226	0.385468
	EsAnn2	EsAnn3	6.50	15.67	0.6042	6.50	50.33	0.1417	0.234525
		EsAnn4	7.50	15.50	0.7771	9.50	50.50	0.2166	0.278729
		EsAnn5	5.67	14.50	0.5522	11.33	51.50	0.2605	0.471749
		EsAnn6	4.00	14.75	0.3366	4.00	51.25	0.0824	0.244801
		EsAnn7	8.00	14.58	0.986	4.00	51.42	0.0821	0.0832657
		EsAnn8	7.50	15.17	0.8077	4.50	50.83	0.0942	0.116627
	EsAnn3	EsAnn4	7.00	16.67	0.6157	11.00	49.33	0.2646	0.429755
		EsAnn5	7.67	15.67	0.7927	12.33	50.33	0.2967	0.37429
		EsAnn6	7.50	15.92	0.7422	6.50	50.08	0.1425	0.191997
		EsAnn7	8.50	15.75	0.9536	6.50	50.25	0.142	0.148909
		EsAnn8	8.00	16.33	0.794	7.00	49.67	0.1561	0.196599
	EsAnn4	EsAnn5	9.17	15.50	1.1653	12.83	50.50	0.3103	0.266283
		EsAnn6	7.50	15.75	0.7557	9.50	50.25	0.2178	0.28821
		EsAnn7	9.50	15.58	1.2568	9.50	50.42	0.217	0.172661
		EsAnn8	8.50	16.17	0.9056	9.50	49.83	0.22	0.242933
	EsAnn5	EsAnn6	6.17	14.75	0.6114	9.83	51.25	0.2216	0.362447
		EsAnn7	6.17	14.58	0.6223	10.83	51.42	0.2473	0.397397
		EsAnn8	9.67	15.17	1.4219	11.33	50.83	0.2646	0.186089
	EsAnn6	EsAnn7	4.00	14.83	0.3342	2.00	51.17	0.0401	0.119988
		EsAnn8	6.50	15.42	0.6194	4.50	50.58	0.0947	0.15289
	EsAnn7	EsAnn8	8.50	15.25	1.0195	4.50	50.75	0.0944	0.0925944
