# Supplementary material for: Genome-wide analysis of annexin gene family in Schrenkiella parvula and Eutrema salsugineum suggests their roles in salt stress response
Source: PLoS One. 2023 Jan 18;18(1):e0280246. doi: 10.1371/journal.pone.0280246 (PMC9847905; doi:10.1371/journal.pone.0280246)
Supplement: S5 Table — (XLSX) [file pone.0280246.s005.XLSX]

## Sheet: S5_Table
	S5_Table. List of primers used in this study.
	gene_ID	primers	SEQ(5'->3')	LENGTH	TM	PRODUCT
	Sp1g30430	SpANN1-F	ACTTCAACGCAGCTTCTTCAC	21	59.4	149
		SpANN1-R	ACCTCGTCCCCTTCATACC	19	59.5
	Sp2g28100	SpANN2-F	CGCCAATGTTCCTCTTCCC	19	59.5	124
		SpANN2-R	TGCGTTGTGCTGAGTTCCTG	20	60.5
	Sp6g33180	SpANN6-F	AGGTACGATGGAAATGCTGATGA	23	61.1	149
		SpANN6-R	GTTGCCCCGATCTGAGTTTTG	21	61.3
	Sp6g33600	SpACT7-F	TCCCTGCCATGTATGTTGCC	20	60.5	146
		SpACT7-R	ACGGAGGATAGCATGAGGAAG	21	61.3
