# Supplementary material for: Genome-wide analysis of annexin gene family in Schrenkiella parvula and Eutrema salsugineum suggests their roles in salt stress response
Source: PLoS One. 2023 Jan 18;18(1):e0280246. doi: 10.1371/journal.pone.0280246 (PMC9847905; doi:10.1371/journal.pone.0280246)
Supplement: S6 Table — (XLSX) [file pone.0280246.s006.XLSX]

## Sheet: S6_Table
	S6_Table. RNA-seq data of expression levels of E. salsugineum annexins under salt stress treatments.‎ ‎
		Gene ID	Transcript ID	log2FoldChange	pvalue
	LEAF	EsAnn1	ESQ38928	0.690412	0.0805862
		EsAnn2	ESQ31371	0.616757	0.013336
		EsAnn3	ESQ52552	-1.38575	1.86434e-08
		EsAnn4	ESQ52551	-2.51175	0.00313683
		EsAnn5	ESQ28472	0.420292	0.770374
		EsAnn6	ESQ40969	-1.57257	0.12229
		EsAnn7	ESQ40970	-1.12448	0.277293
		EsAnn8	ESQ41208	-0.582382	0.274977
	ROOT	EsAnn1	ESQ38928	0.839595	0.00780203
		EsAnn2	ESQ31371	0.366167	0.0851621
		EsAnn3	ESQ52552	-0.270136	0.309096
		EsAnn4	ESQ52551	-0.511653	0.143267
		EsAnn5	ESQ28472	1.29857	0.492702
		EsAnn6	ESQ40969	0.306527	0.278643
		EsAnn7	ESQ40970	0.948158	5.94576e-05
		EsAnn8	ESQ41208	0.0979992	0.828504
		SRA Accession: SRP323931 , SRP135727
		Organism: E. salsugineum (Shandong ecotype)
		Description: Salt-treated (300 mM NaCl) and control E. salsugineum root and leaf samples
		Instrument: Illumina HiSeq 2000
		Development stage: 30 day after germination
		doi: 10.3389/fgene.2021.770742
