# Supplementary material for: Genome-wide analysis of annexin gene family in Schrenkiella parvula and Eutrema salsugineum suggests their roles in salt stress response
Source: PLoS One. 2023 Jan 18;18(1):e0280246. doi: 10.1371/journal.pone.0280246 (PMC9847905; doi:10.1371/journal.pone.0280246)
Supplement: S7 Table — (XLSX) [file pone.0280246.s007.xlsx]

## Sheet: S7_Table
	S7_Table. RNA-seq data of expression levels of S.parvula candidate annexins under salt stress treatments.‎ ‎
		Gene ID	3 h		24 h		48 h
			log2FoldChange	pvalue	log2FoldChange	pvalue	log2FoldChange	pvalue
	ROOT	Tp1g30430	-0.17403	0.0025345	-0.153034	0.000289946	-0.195464	5.42086e-05
		Tp2g28100	-0.138819	0.0303608	0.144295	0.00247631	0.104944	0.0749395
		Tp6g33180	0.496049	1.60977e-05	-0.447394	0.000147415	-0.264359	0.0170379
