# Supplementary material for: Genome-wide analysis of annexin gene family in Schrenkiella parvula and Eutrema salsugineum suggests their roles in salt stress response
Source: PLoS One. 2023 Jan 18;18(1):e0280246. doi: 10.1371/journal.pone.0280246 (PMC9847905; doi:10.1371/journal.pone.0280246)
Supplement: S8 Table — (XLSX) [file pone.0280246.s008.XLSX]

## Sheet: S8_Table
	S8_Table. RNA-seq results comparing expression strengths of homologs between S. parvula (Sp) and A. thaliana (At).
	Homologous gene pairs (Sp--At)	Annotation (based on TAIR10 annotation)	RNA-seq Root				RNA-seq Shoot
			Mean At	Mean Sp	log2 (Sp/At)	FDR (%)	Mean At	Mean Sp	log2 (Sp/At)	FDR (%)
	Sp1g30430--At1g35720	annexin 1	16126.3	16389.7	0.0233802	100	19457.2	40576.4	1.06034	22.5639
	Sp2g28100--At5g65020	annexin 2	6275.92	4943.28	-0.344358	79.0664	2238.71	1300.19	-0.783946	47.6596
	Sp4g21140--At2g38760	annexin 3	523.169	3511.78	2.74686	0.343153	409.996	1842.23	2.16777	2.85944
	Sp4g21120--At2g38760	annexin 3	523.169	248.275	-1.07534	29.8554	409.996	402.643	-0.0261089	100
	Sp4g21130--At2g38750	annexin 4	838.387	3444.2	2.03848	0.8757	1578.07	2050.67	0.377936	80.639
	Sp4g21110--At2g38750	annexin 4	838.387	1519.81	0.858203	44.8679	1578.07	829.366	-0.928076	37.048
	Sp5g23090--At1g68090	annexin 5	11.1844	0.753285	-3.89215	74.4289	0.630871	0	NA	95.8268
	Sp6g33180--At5g10220	annexin 6	67.0866	1165.26	4.11848	0.0337568	3.15982	145.978	5.52976	0.000874446
	Sp6g31260--At5g12380	annexin 8	139.625	133.507	-0.0646377	100	141.609	163.79	0.209937	96.1998
